# Supplementary material for: Phosphoproteome Analysis Using Two-Dimensional Electrophoresis Coupled with Chemical Dephosphorylation
Source: Foods. 2022 Oct 7;11(19):3119. doi: 10.3390/foods11193119 (PMC9562008; doi:10.3390/foods11193119)
Supplement: Supplementary file 1 [file foods-11-03119-s001.zip]

Archive with 1 entries (1 files):
- foods-1856572-supplementary.pdf
